# Supplementary material for: Therapeutic Effects of Glucagon-like Peptide-1 Receptor Agonists in Non-Alcoholic Fatty Liver Disease: A Systematic Review
Source: Int J Mol Sci. 2026 Jun 22;27(12):5618. doi: 10.3390/ijms27125618 (PMC13299499; doi:10.3390/ijms27125618)
Supplement: Supplementary file 1 [file ijms-27-05618-s001.zip]

Archive with 1 entries (1 files):
- ijms-4353334-supplementary.pdf
